# Supplementary material for: Tunable Photoresponse in a Two-Dimensional Superconducting Heterostructure
Source: Nanomaterials (Basel). 2023 Jan 19;13(3):421. doi: 10.3390/nano13030421 (PMC9920438; doi:10.3390/nano13030421)
Supplement: Supplementary file 1 [file nanomaterials-13-00421-s001.zip]

Archive with 1 entries (1 files):
- nanomaterials-2086426-supplementary.pdf
